# Supplementary material for: Size-Exclusion Chromatography: A Path to Higher Yield and Reproducibility Compared to Sucrose Cushion Ultracentrifugation for Extracellular Vesicle Isolation in Multiple Myeloma
Source: Int J Mol Sci. 2024 Aug 3;25(15):8496. doi: 10.3390/ijms25158496 (PMC11313515; doi:10.3390/ijms25158496)
Supplement: Supplementary file 1 [file ijms-25-08496-s001.zip]

Archive with 3 entries (3 files):
- Figure S1 p1.pdf
- Figure S1 p2.pdf
- Figure S2.pdf
